# Supplementary material for: 3Dscript.server: true server-side 3D animation of microscopy images using a natural language-based syntax
Source: Bioinformatics. 2021 Jun 21;37(24):4901–2. doi: 10.1093/bioinformatics/btab462 (PMC8665743; doi:10.1093/bioinformatics/btab462)
Supplement: btab462_Supplementary_Data [file btab462_supplementary_data.zip]

Archive with 7 entries (7 files):
- Supplement_Schmid2021.pdf
- SupplementaryVideo-01.mp4
- SupplementaryVideo-02.mp4
- SupplementaryVideo-03.mp4
- SupplementaryVideo-04.mp4
- SupplementaryVideo-05.mp4
- SupplementaryVideo-06.mp4
